# Supplementary material for: Applying a Trauma-Informed Lens to Challenging Adolescent Encounters: A Faculty Development Session for Pediatricians
Source: MedEdPORTAL. 2024 May 31;20:11408. doi: 10.15766/mep_2374-8265.11408 (PMC11219089; doi:10.15766/mep_2374-8265.11408)
Supplement: Supplementary file 1 — Facilitator Guide.docxModule Slide Set.pptxPre- and Postsession Survey.docx [file mep_2374-8265.11408-s001.zip]

Archive with 4 entries (4 files):
- B. Module Slide Set.pptx
- C. Pre- and Postsession Survey.docx
- A. Facilitator Guide.docx
- _Educational Summary Report_11408.pdf
